# Supplementary material for: Clinical and imaging features of patients with cerebral autosomal dominant arteriopathy with subcortical infarcts and leukoencephalopathy and cysteine-sparing NOTCH3 mutations
Source: PLoS One. 2020 Jun 18;15(6):e0234797. doi: 10.1371/journal.pone.0234797 (PMC7302479; doi:10.1371/journal.pone.0234797)
Supplement: S1 File — (XLSX) [file pone.0234797.s002.xlsx]

## Sheet: Dataset
Pt number	Gender	MR age	Age	Cys inv	Specific	Family	Headache	Stroke	Mood disturbance	Cognitive impairment	HTN	DM	Smk	RF	RPO	RAT	REC	RIT	RBG	LF	LPO	LAT	LEC	LIT	LBG	MRIT	MRD	MRL	MLIT	MLD	MLL
1	2	74	79	1	P Arg544Cys		3	1	1	1	1	1	2	3	3	1	1	0	1	3	3	0	1	0	0	1	0	6	1	3	6
2	2	55	61	1	P Arg544Cys		1	2	1	3	1	2	2	2	2	0	0	1	0	2	2	1	0	1	1	.	.	.	.	.	.
3	2	66	66	1	P Cys174Arg	1	1	1	1	1	2	2	2	3	3	3	3	0	2	3	3	3	3	0	2	1	4	6	1	5	6
4	2	74	78	1	P Arg544Cys		1	1	3	1	1	2	2	3	3	2	2	1	1	3	3	1	2	0	1	2	7	4	2	7	2
5	2	73	83	1	P Arg544Cys		3	2	3	3	2	2	2	3	3	0	0	3	2	3	3	0	0	3	3	0	0	0	0	0	0
6	1	56	59	1	P Gly460Cys		3	2	3	3	2	2	2	3	3	1	2	0	1	3	3	2	1	0	1	0	0	1	0	3	0
7	2	45	53	1	P Cys174Arg	1	1	2	3	3	2	2	2	2	3	2	1	0	1	2	3	2	1	0	1	.	.	.	.	.	.
8	2	40	46	1	P Arg110Cys		1	1	3	3	2	2	2	3	3	3	2	0	0	3	3	3	2	2	0	0	0	0	0	0	0
9	1	66	70	1	P Arg544Cys		2	1	2	2	1	2	1	3	3	1	3	0	0	3	3	1	3	0	1	0	0	0	0	0	0
10	1	44	48	1	P Arg133Cys		2	1	1	2	2	2	1	3	3	1	2	0	0	3	3	0	2	0	0	.	.	.	.	.	.
11	2	50	57	1	P Cys174Arg	1	3	1	3	3	2	2	2	3	3	3	3	0	2	3	3	3	3	0	2	0	3	1	1	3	1
12	1	42	42	1	P Cys174Arg		1	2	3	3	2	2	1	3	2	3	1	0	0	3	2	3	1	0	0	0	0	0	0	0	0
13	1	76	78	1	P Cys988Tyr		3	2	1	1	1	2	2	3	3	1	1	0	1	3	3	1	1	1	1	1	2	1	1	3	4
14	2	65	73	1	P Arg133Cys		3	1	1	1	2	2	2	3	3	3	2	2	1	3	3	3	2	2	1	0	0	2	0	0	0
15	1	50	60	1	P Arg169Cys	2	3	1	1	1	2	2	2	3	2	3	2	0	1	3	2	3	2	1	1	.	.	.	.	.	.
16	1	19	27	1	P Arg169Cys	2	1	2	2	2	2	2	2	0	0	0	0	0	0	0	0	0	0	0	0	.	.	.	.	.	.
17	2	45	54	1	P Arg169Cys	2	1	2	3	3	2	2	2	3	2	3	2	0	0	3	3	3	2	0	1	.	.	.	.	.	.
18	2	41	51	1	P Cys65Tyr		1	2	1	2	2	2	2	2	2	3	0	1	1	2	2	3	1	1	1	.	.	.	.	.	.
19	2	65	68	1	P Cys55Tyr		1	1	1	1	1	2	2	3	3	2	2	0	2	3	3	1	2	0	2	.	.	.	.	.	.
20	1	63	71	1	P Cys606Arg		2	1	2	2	2	2	1	3	3	1	0	0	2	3	3	1	2	0	2	0	0	0	0	0	0
21	2	40	47	1	P Cys245Tyr		3	2	3	3	2	2	2	2	2	0	1	0	0	2	2	1	1	0	0	.	.	.	.	.	.
22	1	52	53	1	P Arg332Cys		2	1	3	3	1	2	1	2	3	0	1	0	2	2	3	0	1	0	2	0	3	0	1	2	0
23	1	47	48	1	P Cys144Ser		2	1	3	3	2	2	1	3	3	1	0	1	3	3	3	1	0	0	3	0	0	0	0	0	0
24	1	59	65	1	P Cys606Arg		2	2	2	2	2	2	2	2	2	0	0	0	0	2	2	0	0	0	0	5	13	8	7	12	6
25	1	48	53	1	P Arg110Cys		2	1	2	2	2	2	1	3	3	2	1	0	2	3	3	2	1	0	2	0	0	0	0	0	0
26	2	41	48	1	P Cys134Tyr		2	1	3	3	2	2	2	2	1	3	2	0	2	2	2	3	2	0	1	0	0	0	0	0	0
27	2	40	46	1	P Cys542Arg		1	2	1	2	2	2	1	2	2	2	0	2	1	2	2	1	0	2	2	.	.	.	.	.	.
28	2	54	60	1	P Ser414Cys		2	1	2	2	2	2	2	3	3	2	0	0	3	3	3	2	1	0	3	1	2	0	0	4	1
29	1	41	41	1	P Arg133Cys		1	1	2	2	2	2	1	3	3	0	0	0	1	3	3	0	1	0	1	0	5	0	0	5	0
30	1	59	65	1	P Cys493Ser		3	1	1	2	2	2	1	3	3	0	1	0	3	3	3	0	2	0	3	.	.	.	.	.	.
31	1	40	41	1	P Arg133Cys		2	1	3	3	2	2	1	3	3	2	1	0	0	3	3	2	2	0	0	0	2	0	0	0	0
32	1	44	46	1	P Cys542Arg		2	1	2	2	2	2	1	2	2	0	0	0	0	2	2	0	0	0	1	0	0	0	0	0	1
33	1	52	57	1	P Arg110Cys		2	1	3	3	2	2	1	2	2	3	0	0	0	3	2	3	0	0	0	.	.	.	.	.	.
34	1	62	67	1	P Arg544Cys		3	1	2	2	1	2	2	3	3	1	0	0	0	3	3	1	0	0	0	8	8	30	7	9	29
35	1	62	65	1	P Arg110Cys		1	1	1	1	2	2	1	3	2	2	0	0	1	3	2	2	0	0	0	0	2	0	0	3	0
36	2	51	56	1	P Cys542Arg		3	1	3	3	2	2	2	2	3	2	1	0	1	2	3	2	1	0	1	0	2	0	0	0	0
37	2	47	50	1	P Arg544Cys		1	1	1	3	2	2	2	1	0	0	0	0	0	0	1	0	0	0	0	0	0	0	0	0	0
38	2	55	60	1	P Gly481Cys		1	2	2	3	2	2	2	2	2	2	0	0	0	2	2	2	0	0	0	.	.	.	.	.	.
39	1	64	67	1	P Cys542Arg	4	2	1	3	1	2	2	1	1	2	0	0	0	0	1	2	0	0	0	2	.	.	.	.	.	.
40	1	68	70	1	P Cys542Arg	4	3	1	3	3	1	2	1	3	3	2	1	0	2	3	3	2	1	0	1	2	7	3	4	7	5
41	2	48	51	1	P Cys55Tyr		2	2	2	2	2	2	2	3	3	2	1	0	2	3	3	2	1	0	2	.	.	.	.	.	.
42	2	57	59	1	P Arg54Cys	5	2	2	3	3	1	2	2	3	2	2	2	0	1	3	2	2	2	0	2	0	0	0	0	0	0
43	1	20	22	1	P Arg54Cys	5	3	2	3	3	2	2	2	0	0	0	0	0	0	0	0	0	0	0	0	.	.	.	.	.	.
44	1	56	57	1	P Arg544Cys		1	2	3	3	2	2	1	1	3	0	0	0	0	1	3	0	0	0	0	0	2	0	0	0	0
45	1	50	53	1	P Arg332Cys		3	1	3	1	2	2	1	3	3	1	0	0	0	3	3	1	0	0	0	0	2	0	0	1	0
46	1	56	58	1	P Tyr258Cys		3	2	3	3	2	1	1	1	2	1	0	0	0	2	2	0	0	0	0	0	0	0	0	3	0
47	1	66	69	1	P Arg544Cys		3	1	3	3	2	2	1	3	3	0	0	0	0	3	3	0	1	0	1	0	2	3	3	9	7
48	2	62	63	1	P Arg544Cys	6	2	1	3	3	1	2	2	3	3	1	3	0	1	3	3	1	3	0	2	4	11	4	1	12	4
49	2	63	64	1	P Arg587Cys		3	1	2	1	1	2	2	3	3	3	2	0	2	3	3	3	1	0	2	6	15	40	3	16	33
50	1	36	38	1	P Cys65Tyr		1	2	3	3	2	2	2	1	2	0	0	0	2	1	2	1	0	0	2	0	0	1	0	0	0
51	1	40	42	1	P Arg544Cys	6	3	2	3	3	2	2	1	1	1	0	0	0	1	1	2	0	0	0	2	0	1	0	0	2	0
52	1	43	44	1	P Arg544Cys	6	3	1	3	3	2	2	1	3	3	0	1	0	0	3	3	0	1	0	0	1	1	0	0	1	0
53	2	55	57	1	P Arg587Cys		3	1	3	3	1	2	2	2	3	0	1	1	2	2	3	0	1	1	2	1	1	0	0	2	0
54	2	51	53	1	P Cys134Arg		3	2	1	2	2	2	2	3	2	3	2	0	1	3	2	3	2	0	1	3	0	0	0	0	0
55	2	30	31	1	P Arg110Cys		1	1	1	3	2	2	2	2	1	2	0	0	1	2	1	2	0	0	1	0	0	0	0	0	0
56	2	64	65	2	P Val237Met		3	1	3	3	2	1	2	1	1	3	3	0	0	1	1	3	3	0	0	0	0	0	0	0	0
57	1	46	50	2	P Arg75Pro		1	2	3	3	2	2	1	3	1	1	2	2	0	3	2	0	3	2	0	1	0	0	3	0	0
58	1	55	56	2	P Arg75Pro		1	1	3	1	1	2	1	3	3	1	2	0	1	3	3	2	2	0	1	1	3	0	1	1	0
59	1	65	74	2	P Arg75Pro		1	1	3	1	2	2	1	3	3	3	0	0	3	2	3	2	0	0	3	0	7	8	4	6	16
60	2	55	58	2	P Arg75Pro		2	1	2	2	2	2	2	3	3	0	0	0	3	3	3	0	0	0	3	0	1	1	1	1	0
61	1	40	43	2	P Arg75Pro		3	1	3	3	2	2	1	1	1	0	0	0	1	1	2	0	0	0	1	.	.	.	.	.	.
62	2	67	70	2	P Arg75Pro		3	1	1	1	2	2	2	3	3	0	2	0	1	3	3	2	2	0	1	6	10	7	3	12	4
63	2	51	53	2	P Arg75Pro		1	2	3	3	2	2	2	2	2	0	0	0	0	2	2	0	0	0	0	.	.	.	.	.	.
64	2	53	67	2	P Arg75Pro		3	2	1	2	2	2	2	2	2	0	0	0	2	2	2	0	1	0	1	0	0	0	0	0	0
65	1	60	63	2	P Arg75Pro		3	1	1	1	2	2	2	3	3	0	0	1	1	3	3	0	0	1	0	3	10	6	1	12	9
66	2	58	62	2	P Val237Met		3	2	3	3	2	2	2	1	1	0	0	0	0	1	1	0	0	0	0	.	.	.	.	.	.
67	1	54	55	2	P Arg75Pro		3	1	1	1	1	1	2	3	2	0	1	0	2	3	2	0	2	0	2	0	0	0	0	0	0
68	2	73	75	2	P Arg75Pro		1	1	3	1	2	2	2	3	3	0	0	0	1	3	3	0	1	0	2	7	4	0	9	3	2
69	2	61	62	2	P Arg75Pro		1	2	3	3	2	2	2	3	3	0	2	0	1	3	3	0	2	1	1	4	6	1	1	6	0
70	1	78	86	2	P Pro572Leu		3	2	3	1	2	2	2	3	3	1	0	0	1	3	3	1	0	0	1	.	.	.	.	.	.
71	2	50	55	2	P Arg75Pro		3	2	1	1	2	2	2	3	3	1	0	2	2	3	3	0	2	2	2	1	7	0	0	2	0
72	2	64	71	2	P Arg75Pro		1	2	3	1	2	2	2	3	3	0	0	0	3	3	3	0	0	0	3	.	.	.	.	.	.
73	2	66	72	2	P Asp239Asn	3	3	1	3	2	2	2	2	3	3	1	3	2	2	3	3	1	2	2	2	3	4	4	0	4	5
74	2	40	43	2	P Arg75Pro		3	2	2	3	2	2	2	2	2	0	0	0	0	2	2	0	0	0	0	.	.	.	.	.	.
75	2	38	42	2	P Asp239Asn	3	1	2	3	3	2	2	2	0	0	0	0	0	0	0	1	0	0	0	0	0	0	0	0	0	0
76	2	54	59	2	P Arg75Pro		3	1	1	3	1	1	2	3	3	0	0	0	1	3	3	0	1	0	1	.	.	.	.	.	.
77	1	44	45	2	P Arg75Pro		3	1	3	3	1	2	1	2	2	0	0	0	0	2	2	0	0	0	0	2	14	6	1	10	6
78	2	53	54	2	P Arg75Pro		3	1	2	2	1	2	2	3	3	0	0	2	3	3	3	0	0	2	3	1	2	0	0	3	0
79	1	56	59	2	P Gly73Ser		3	2	1	2	2	2	1	1	3	0	1	0	1	1	2	0	1	0	1	.	.	.	.	.	.
